# Supplementary material for: Primary Care Continuity, Frequency, and Regularity Associated With Medicare Savings
Source: JAMA Netw Open. 2023 Aug 21;6(8):e2329991. doi: 10.1001/jamanetworkopen.2023.29991 (PMC10442711; doi:10.1001/jamanetworkopen.2023.29991)
Supplement: Supplement 1. — eTable 1. Primary care CPT codes used to identify primary care visits eTable 2. Number of included beneficiaries, PC visits and PCPs by years eTable 3. Regression table with the dependent variable savings in Medicare expenditures [file jamanetwopen-e2329991-s001.xlsx]

## Sheet: Table of Contents
Sonmez D, Weyer G, Adelman D. Primary care continuity, frequency, and regularity associated with Medicare savings. JAMA Netw Open. 2023;6(8):e2329991. doi:10.1001/jamanetworkopen.2023.29991
eTable Number	Title
1	Primary Care CPT codes used to identify primary care visits
2	Number of included beneficiaries, PC visits and PCPs by years
3	Regression Table with the Dependent Variable Savings in Medicare expenditures

## Sheet: eTable 1
CPT Code	Description
G0438	Annual Wellness Visit: Initial
G0439	Annual Wellness Visit: Subsequent
G0402	Welcome To Medicare Visit
99201	New Patient, brief
99202	New Patient, limited
99203	New Patient, moderate
99204	New Patient, comprehensive
99205	New Patient, extensive
99211	Established Patient, brief
99212	Established Patient, limited
99213	Established Patient, moderate
99214	Established Patient, comprehensive
99215	Established Patient, extensive
99304	Nursing facility care init: Brief
99305	Nursing facility care init: Comprehensive
99306	Nursing facility care init: Extensive
99307	Nursing facility care subsequent: Brief
99308	Nursing facility care subsequent: Moderate
99309	Nursing facility care subsequent: Comprehensive
99310	Nursing facility care subsequent: Extensive
99315	Nursing Facility Discharge Services Brief
99316	Nursing Facility Discharge Services Comprehensive
99318	Annual Nursing Facility Assessment
99324	Domiciliary, Rest Home, or Custodial Care Services New Patient: Brief
99325	Domiciliary, Rest Home, or Custodial Care Services New Patient: Limited
99326	Domiciliary, Rest Home, or Custodial Care Services New Patient: Moderate
99327	Domiciliary, Rest Home, or Custodial Care Services New Patient: Comprehensive
99328	Domiciliary, Rest Home, or Custodial Care Services New Patient: Extensive
99334	Domiciliary, Rest Home, or Custodial Care Services Established Patient: Brief
99335	Domiciliary, Rest Home, or Custodial Care Services Established Patient: Moderate
99336	Domiciliary, Rest Home, or Custodial Care Services Established Patient: Comprehensive
99337	Domiciliary, Rest Home, or Custodial Care Services Established Patient: Extensive
99341	Home Services New Patient: Brief
99342	Home Services New Patient: Limited
99343	Home Services New Patient: Moderate
99344	Home Services New Patient: Comprehensive
99345	Home Services New Patient: Extensive
99347	Home Service Established Patient: Brief
99348	Home Service Established Patient: Moderate
99349	Home Service Established Patient: Comprehensive
99350	Home Service Established Patient: Extensive
99495	Transitional Care Management Services
99496	Transitional Care Management Services
99441	Telephone Evaluation and Management Service: 5-10min
99442	Telephone Evaluation and Management Service: 11-20min
99443	Telephone Evaluation and Management Service: 21-30min

## Sheet: eTable 2
Variable	2016	2017	2018
No. of Study Participants	477154	503119	504471
No. of PC Visits	1688952	1881700	1926733
No. of PC Visits Per Patient, median (IQR)	3 (2 - 5)	3 (2 - 5)	3 (2 - 5)
No. of PC Visits Per Physician, median (IQR)	10 (4 - 25)	11 (4 - 26)	10 (4 - 25)
No. (%) of PC Visits by MDs/DOs	1315933 (77.91)	1420178 (75.47)	1412731 (73.32)
No. (%) of PC Visits by APNs/PAs	303975 (18)	376028 (19.98)	417615 (21.67)

## Sheet: eTable 3
R squared	Adjusted R Squared	sigma	Statistic	P Value	Degrees of Freedom	logLik	AIC	BIC	deviance	df.residual	nobs
0.0616206	0.0614274	18302.1	319.095	0	102	-5.56907e+06	1.11383e+07	1.11395e+07	166024962306856	495648	495751
Term	Estimate	Standard Error	Statistic	P Value
(Intercept)	4359.12	234.363	18.5999	3.4211e-77
Frequency	-1781.48	73.8789	-24.1135	2.13951e-128
CoV	-221.759	27.4618	-8.07518	6.75243e-16
Physician Entropy	-583.272	39.1838	-14.8855	4.19622e-50
Organizational Entropy	-417.585	38.9798	-10.7129	8.91782e-27
RAF Score	4165.03	144.785	28.767	7.83892e-182
Sex:Female	136.248	54.0431	2.52111	0.0116989
Age	302.884	53.9462	5.61455	1.97183e-08
Reason for Medicare Entitlement:Aged	-144.483	132.566	-1.0899	0.275758
Medicare and Medicaid Dual eligibility Status: Not Dual Eligible	-2085.65	178.781	-11.666	1.92051e-31
Medicare and Medicaid Dual eligibility Status: Partial Dual	-535.059	173.916	-3.07654	0.00209429
Race: White	-702.017	210.012	-3.34275	0.000829597
Race: Black	291.501	229.407	1.27067	0.203846
Race: Other	1487.94	287.843	5.16927	2.35102e-07
Race: Asian	4095.56	285.605	14.3399	1.25866e-46
Race: Hispanic	2333.94	319.918	7.29542	2.98179e-13
Race: North American Native	-2174.07	507.944	-4.28013	1.86817e-05
Frequency Squared	395.088	81.3142	4.85879	1.18143e-06
RAF Score and Frequency interaction	1311.9	98.1747	13.3629	1.01258e-40
RAF Score and Frequency Squared interaction	-215.541	84.3476	-2.5554	0.010607
hcc1TRUE	-430.7	681.501	-0.631988	0.527395
hcc2TRUE	-6364.52	200.781	-31.6988	2.69025e-220
hcc6TRUE	-1425.87	695.645	-2.04971	0.0403935
hcc8TRUE	-26164.4	582.274	-44.9349	0
hcc9TRUE	-12321.9	316.889	-38.8838	0
hcc10TRUE	-6460.75	292.539	-22.0851	4.96177e-108
hcc11TRUE	-2883.85	243.409	-11.8477	2.23287e-32
hcc12TRUE	-758.96	146.451	-5.18236	2.19178e-07
hcc17TRUE	-3519.52	539.078	-6.52878	6.63709e-11
hcc18TRUE	1451.81	117.969	12.3067	8.43241e-35
hcc19TRUE	1287.41	115.202	11.1752	5.43519e-29
hcc21TRUE	-5939.94	378.112	-15.7095	1.34385e-55
hcc22TRUE	-730.831	208.134	-3.51135	0.000445877
hcc23TRUE	-259.314	225.82	-1.14832	0.250835
hcc27TRUE	-6678.48	687.064	-9.72032	2.48137e-22
hcc28TRUE	-747.645	486.7	-1.53615	0.124502
hcc29TRUE	2137.51	633.845	3.3723	0.000745495
hcc33TRUE	-7019.75	282.194	-24.8756	1.65891e-136
hcc34TRUE	-1641.25	846.001	-1.94	0.0523798
hcc35TRUE	-1833.21	368.418	-4.9759	6.49676e-07
hcc39TRUE	-11371.9	396.079	-28.7112	3.8999e-181
hcc40TRUE	-1219.31	157.381	-7.74748	9.39076e-15
hcc46TRUE	-19615.6	1138.05	-17.2361	1.48879e-66
hcc47TRUE	-8174.98	366.48	-22.3068	3.60053e-110
hcc48TRUE	-511.688	202.776	-2.52341	0.0116225
hcc54TRUE	-5245.57	1200.2	-4.3706	1.23933e-05
hcc55TRUE	-1310.35	279.723	-4.68444	2.80805e-06
hcc56TRUE	-4799.85	1280.32	-3.74895	0.000177598
hcc57TRUE	-2832.47	323.501	-8.75566	2.03531e-18
hcc58TRUE	-6616.56	623.546	-10.6112	2.66124e-26
hcc59TRUE	-1230.13	141.975	-8.66438	4.55302e-18
hcc60TRUE	-1485.62	1377.77	-1.07828	0.280908
hcc70TRUE	-9805.59	874.099	-11.2179	3.35687e-29
hcc71TRUE	-6561.11	921.029	-7.12367	1.05231e-12
hcc72TRUE	-8372.77	461.91	-18.1264	2.08253e-73
hcc73TRUE	-935.282	1781.97	-0.524857	0.599683
hcc74TRUE	229.343	716.198	0.320223	0.7488
hcc75TRUE	-7987.86	453.246	-17.6237	1.70263e-69
hcc76TRUE	252.936	1765.42	0.143273	0.886075
hcc77TRUE	-5644.6	502.421	-11.2348	2.77342e-29
hcc78TRUE	-3160.89	289.642	-10.9131	1.00541e-27
hcc79TRUE	-2267.21	243.623	-9.30622	1.32981e-20
hcc80TRUE	-10853.7	592.188	-18.3281	5.2267e-75
hcc82TRUE	-42895.3	1054.12	-40.693	0
hcc83TRUE	-19141.9	2973.68	-6.43712	1.21869e-10
hcc84TRUE	-9353.29	208.114	-44.943	0
hcc85TRUE	-4041.26	163.528	-24.713	9.36446e-135
hcc86TRUE	-7372.72	244.72	-30.1272	3.23828e-199
hcc87TRUE	-5319.76	322.946	-16.4726	5.99234e-61
hcc88TRUE	-1421.77	228.146	-6.23186	4.613e-10
hcc96TRUE	-1998.4	113.208	-17.6525	1.02355e-69
hcc99TRUE	-12941.9	484.499	-26.7119	4.42871e-157
hcc100TRUE	-5225.34	214.802	-24.3263	1.23372e-130
hcc103TRUE	-5691.11	335.767	-16.9496	2.02183e-64
hcc104TRUE	-2847.94	1156.12	-2.46335	0.013765
hcc106TRUE	-13397	671.279	-19.9574	1.40191e-88
hcc107TRUE	-3646.55	261.095	-13.9664	2.54848e-44
hcc108TRUE	-344.305	121.229	-2.84013	0.00450974
hcc110TRUE	-10724	3677.23	-2.91632	0.00354204
hcc111TRUE	-420.306	135.35	-3.10532	0.00190083
hcc112TRUE	-321.211	296.764	-1.08238	0.279085
hcc114TRUE	-7579.63	369.324	-20.523	1.4677e-93
hcc115TRUE	-6547.89	320.04	-20.4596	5.39485e-93
hcc122TRUE	343.322	498.491	0.688722	0.490998
hcc124TRUE	-2997.31	242.921	-12.3386	5.67788e-35
hcc134TRUE	-34570	1477.17	-23.4029	4.64626e-121
hcc135TRUE	-7602.17	194.991	-38.9873	0
hcc136TRUE	-3073.8	774.852	-3.96696	7.28069e-05
hcc137TRUE	672.3	363.918	1.8474	0.0646904
hcc138TRUE	1478.26	151.311	9.76969	1.52632e-22
hcc157TRUE	-14712.9	1502.39	-9.79304	1.21185e-22
hcc158TRUE	-9223.13	706.641	-13.0521	6.27732e-39
hcc161TRUE	-3367.2	289.67	-11.6242	3.13233e-31
hcc162TRUE	-10856.1	3400.71	-3.19229	0.0014116
hcc166TRUE	-5658.06	4730.55	-1.19607	0.23167
hcc167TRUE	-5910.77	401.476	-14.7226	4.72657e-49
hcc169TRUE	-6721.71	306.545	-21.9273	1.60213e-106
hcc170TRUE	-9992.67	255.979	-39.037	0
hcc173TRUE	-7775.36	956.673	-8.1275	4.39218e-16
hcc176TRUE	-7861.86	309.603	-25.3933	3.68729e-142
hcc186TRUE	-14487.1	646.193	-22.4192	2.90821e-111
hcc188TRUE	-10992.2	517.348	-21.2473	3.87245e-100
hcc189TRUE	-6764.12	775.477	-8.72253	2.72877e-18
